# Supplementary material for: SARS-CoV-2 Reverse Zoonoses to Pumas and Lions, South Africa
Source: Viruses. 2022 Jan 11;14(1):120. doi: 10.3390/v14010120 (PMC8778549; doi:10.3390/v14010120)
Supplement: Supplementary file 1 [file viruses-14-00120-s001.zip]

Archive with 1 entries (1 files):
- viruses-1529694-supplementary.pdf
